# Supplementary material for: Genome-wide CRISPR screen identifies neddylation as a regulator of neuronal aging and AD neurodegeneration
Source: Cell Stem Cell. Author manuscript; Available in PMC 2026 Mar 10. (PMC12973372; doi:10.1016/j.stem.2025.12.019)
Supplement: Data S1 (Raw Data) [file NIHMS2134384-supplement-2.xlsx]

## Sheet: Fig. 1C
	Control					APPswe/swe
-Dox (Stem cells)	1.51369e-05	1.89341e-05	7.86622e-06	1.45053e-05	4.09573e-05	3.75678e-05	9.15298e-06	3.01904e-05	1.19001e-05	3.04892e-05
+Dox (Stem cells)	0.0587823	0.100383	0.185451	0.136913	0.13132	0.0957704	0.127714	0.124811	0.155644	0.124584
-Dox (DIV22 Neurons)	6.77249e-05	4.88999e-05	0.0001758	9.4829e-05	0.00016445	6.4414e-05	4.2362e-05	0.00010805	0.00010417	0.00016144
+Dox (DIV22 Neurons)	0.110447	0.122661	0.0948543	0.192753	0.127289	0.180421	0.115076	0.150036	0.230247	0.142398

## Sheet: Fig. 1E
	WT			APPswe/swe
MAP2	99.3776	98.6111	99.179	89.8502	91.7431	97.3109
Ki67	0.414938	0.252525	0.328407	0.332779	0.917431	0.504202

## Sheet: Fig. 1F
Total Aβ			Aβ40:Aβ42
WT	APPswe/swe		WT	APPswe/swe
151.676	451.245		8.57855	8.91667
200	682.566		8.80427	8.79698
228.653	671.071		8.65294	8.314

## Sheet: Fig. 1H
T-Tau/actin			AT8/actin			AT8/T-Tau			AT8(HMW)/T-Tau
WT	APPswe/swe		WT	APPswe/swe		WT	APPswe/swe		WT	APPswe/swe
1.41983	1.38667		0.749758	0.692174		0.533695	0.516243		0.991929	0.786719
1.80609	2.02131		0.610101	0.40745		0.371326	0.237028		0.711458	0.844061
1.48264	1.7113		0.287941	0.569567		0.147573	0.421552		0.678128	0.85767

## Sheet: Fig. 2K-L
Fig. 2K				Fig. 2L
WT	UBA3 KO	NAE1 KO		DMSO	MLN4924
0.42487	-0.00717	0.400673		0.879977	0.673799
0.6875	0.311085	0.607512		0.827605	0.577962
0.545622	0.22496	0.530792		0.777926	0.481604
0.346814	0.134652	0.412844		0.68381	0.515115

## Sheet: Fig. 2M-O
Cl-Cas3							p53
WT (10days)	AD (10days)	WT (20days)	AD (20days)	WT (30days)	AD (30days)		WT (10days)	AD (10days)	WT (20days)	AD (20days)	WT (30days)	AD (30days)
0.971492	0.945894	1.10216	1.0955	1.29687	1.28417		0.963407	0.914467	1.12516	1.1	1.05381	1.05293
1.04124	1.02772	1.1955	1.00306	1.44066	1.58489		0.925754	1.05548	1.09606	0.953846	1.17848	1.27833
1.04456	1.04551	1.22198	1.0778	1.48937	1.47437		0.949685	1.08264	1.13924	1.06554	1.19725	1.2146
1.11089	1.06303	1.08612	1.07162	1.3067	1.18994		1.14431	1.02838	1.0203	1.07193	1.28916	1.12739
1.01027	1.06447	1.01883	1.10077	1.14809	1.2806		1.03289	1.07456	0.993478	1.05922	1.20516	1.15127
1.00212	0.949768	1.09437	1.10348	1.21434	1.15147		0.974903	0.91494	1.0588	1.08933	1.15047	0.988145
1.01001	1.1199	0.883439	1.03103	1.27406	1.27895		1.02113	1.07556	0.840625	1.06629	1.2751	1.13385
1.0074	1.06203	0.970515	1.17099	1.22578	1.19069		0.973917	0.971968	0.965182	1.11257	1.24032	0.988278
0.944723	0.99167	0.978231	1.90183661*	1.13598	1.00495		0.87756	0.884217	0.890028	1.66260163*	1.10474	0.915494
1.05771	1.04891	1.00384	1.12895	1.38553	1.33689		1.08775	1.03824	0.897664	1.07412	1.23902	1.22216
1.01206	1.02533	1.01264	1.05407	1.22136	1.2171		0.970405	1.00699	0.897057	0.976794	1.09514	1.16599
0.907838	0.908297	0.986913	1.07463	1.29805	1.35957		0.828971	0.86014	0.905855	1.00272	1.22984	1.30783
Excluded outlier

## Sheet: Fig. 3C-E
Nuclear Area					Roundness
WT+DMSO	WT+MLN4924	AD+DMSO	AD+MLN4924		WT+DMSO	WT+MLN4924	AD+DMSO	AD+MLN4924
120.6	126.7	116.7	130.1		0.9058	0.8937	0.9023	0.8936
115.7	126.7	123.9	129.9		0.9027	0.8981	0.9046	0.8845
119.4	124.1	119.5	129.1		0.8932	0.889	0.893	0.8918
118.8	126.5	114.3	122.5		0.9064	0.896	0.9088	0.8914
118.7	119.3	116.1	122.2		0.8991	0.8901	0.8932	0.8851
120.1	122.3	117.3	119.6		0.8985	0.8876	0.9019	0.893
114.8	124.9	118.9	131.5		0.8874	0.881	0.8965	0.8796
116.2	122.9	120.2	129.1		0.8805	0.8671	0.89	0.88
115.6	122.3	119.1	125.1		0.8807	0.8723	0.8861	0.8722
118.5	119.2	114.7	122		0.8939	0.8841	0.8988	0.8863
115	122.9	115.7	119.7		0.8944	0.882	0.8989	0.8881
118.1	122.8	115.2	124.7		0.8981	0.8808	0.9004	0.8759

## Sheet: Fig. 3I
WT			APPswe/swe
DMSO	MLN4924		DMSO	MLN4924
0.223255	0.51732		0.105484	0.474556
0.189592	0.449081		0.445798	1.21538
0.214078	0.667236		0.0339697	0.285224
			0.192675	0.579098

## Sheet: Fig. 3J-K
Fig. 3J	d10		d20		Fig. 3K	d10		d20
WT+DMSO	WT+MLN4924	AD+DMSO	AD+MLN4924		WT+DMSO	WT+MLN4924	AD+DMSO	AD+MLN4924
1	1.04992	1	1.08416		1	0.513684	1	0.69391
1	1.9062	1	1.5922		1	0.322336	1	0.761482
1	1.374	1	1.36801		1	0.557212	1	0.787571
					1	0.822889	1	0.641974

## Sheet: Fig. 3M-P
H9K3me3					Lap2					pATM
WT+DMSO	WT+MLN4924	AD+DMSO	AD+MLN4924		WT+DMSO	WT+MLN4924	AD+DMSO	AD+MLN4924		WT+DMSO	WT+MLN4924	AD+DMSO	AD+MLN4924
1.11515	0.993112	1.12219	1.02303		1.09788	1.09624	1.07852	1.13595		0.931551	1.44582	0.892562	1.13545
1.0367	1.00409	1.02096	0.838535		1.0564	1.13827	1.03591	0.924746		1.01177	1.57633	0.994031	1.30303
0.848149	0.773569	0.856847	0.823678		0.84572	0.849814	0.885576	0.896956		1.05668	1.87627	1.11341	1.39532
1.01997	0.884678	1.06288	0.865031		1.01611	0.964644	1.00737	0.893488		1.04633	1.3519	1.00731	0.995612
0.949878	0.839446	0.867906	0.836273		0.997594	1.00607	0.991318	0.950126		1.02703	1.36128	1.01706	0.987323
1.03015	0.814181	1.06921	0.872508		0.986297	0.975628	1.00131	0.980414		0.926641	1.34087	0.975622	1.01853
0.973396	0.802139	0.977875	0.890784		0.994435	0.985752	1.03319	0.948683		1.07807	1.57139	0.999717	1.04294
1.02955	0.785695	0.997745	0.861189		1.00445	0.967386	0.976394	0.97092		1.08033	1.48753	1.0421	1.08829
0.997059	0.835428	1.02438	0.89332		1.00111	0.942008	0.990421	0.920972		0.841602	1.21254	0.958186	1.19424
0.966757	0.761284	0.947537	0.833282		1.0317	1.04414	1.04756	1.07017		1.12173	1.4177	1.07799	1.26827
0.972775	0.700244	0.986999	0.912206		0.974572	0.96449	0.985755	0.998823		0.991109	1.19298	1.024	1.26762
1.06047	0.83393	1.06546	0.966351		0.993727	0.963482	0.966682	0.899576		0.887157	1.24962	0.898007	1.18149

[truncated: 2 more sheets: Fig. 4B, Fig. 4C]
